# Supplementary material for: Distinct associations of NEDD4L expression with genetic abnormalities and prognosis in acute myeloid leukemia
Source: Cancer Cell Int. 2021 Nov 22;21:615. doi: 10.1186/s12935-021-02327-7 (PMC8607698; doi:10.1186/s12935-021-02327-7)
Supplement: Supplementary file 3 — Additional file 3: Table S2. Differentially expressed RNAs and microRNAs between low and high NEDD4L expression groups. [file 12935_2021_2327_MOESM3_ESM.xlsx]

## Sheet: Upregulated RNAs (Positive)
logFC	logCPM	PValue	FDR	gene
-3.59898	2.98678	3.39199e-92	6.76363e-88	NEDD4L|23327
-5.25114	1.95826	9.09896e-27	9.07166e-23	WNK3|65267
-4.92985	0.945727	2.18328e-25	1.45115e-21	BEND7|222389
-6.54571	1.82089	3.45873e-25	1.72418e-21	CDH6|1004
-3.47508	1.88377	2.07081e-24	8.25837e-21	THRB|7068
-4.33492	0.408989	2.65178e-23	8.81276e-20	C9orf125|84302
-3.06282	2.65826	1.25755e-22	3.58221e-19	CDH1|999
-3.94759	3.01477	2.49917e-22	6.22919e-19	PBX1|5087
-3.87676	0.180227	8.10789e-21	1.79635e-17	CPS1|1373
-2.4485	2.31578	1.18065e-20	2.35421e-17	HOOK1|51361
-1.83925	2.72518	1.4708e-20	2.66615e-17	FN3K|64122
-4.92482	4.44795	2.84556e-20	4.72837e-17	TKTL1|8277
-4.66417	0.645656	4.32892e-20	6.6399e-17	RELN|5649
-2.80018	-0.0734201	6.35328e-20	9.04888e-17	NAP1L3|4675
-3.7492	1.4338	7.40095e-20	9.83833e-17	PRKG2|5593
-2.92283	2.38086	1.69863e-19	2.11692e-16	ATP1B2|482
-3.34818	1.65165	3.98068e-19	4.6691e-16	COL6A6|131873
-3.20826	-0.65134	1.38725e-18	1.53677e-15	PKDCC|91461
-3.62946	0.745064	1.63678e-18	1.71775e-15	PLOD2|5352
-3.04261	0.473475	2.23856e-18	2.23184e-15	CR1L|1379
-2.67634	0.91255	2.6158e-18	2.48376e-15	LONRF2|164832
-2.43487	0.665295	3.61446e-18	3.27602e-15	CXorf57|55086
-2.62774	3.59497	4.45991e-18	3.86655e-15	TMEM56|148534
-3.87988	0.752237	5.35296e-18	4.40379e-15	MYO16|23026
-2.47621	1.90399	5.5213e-18	4.40379e-15	AGAP1|116987
-2.58424	6.29743	9.99592e-18	7.6661e-15	ANK1|286
-2.36264	0.835954	1.05504e-17	7.79169e-15	TRPC1|7220
-2.53717	2.62718	1.10374e-17	7.86023e-15	SOX6|55553
-3.78615	0.615857	2.08595e-17	1.43427e-14	MAGI1|9223
-3.66536	0.916605	2.52805e-17	1.68031e-14	OSBPL6|114880
-2.08764	1.85128	3.60189e-17	2.31683e-14	ZDBF2|57683
-2.25543	0.45707	6.10824e-17	3.73402e-14	PLEKHH2|130271
-2.28494	0.259956	6.17967e-17	3.73402e-14	ARHGAP42|143872
-6.51467	-0.52037	7.3299e-17	4.29877e-14	NOVA1|4857
-2.2094	5.32489	8.85974e-17	5.04752e-14	SPTB|6710
-2.49705	3.73564	1.05074e-16	5.81991e-14	RYR3|6263
-3.93381	-0.155561	1.4626e-16	7.88222e-14	POF1B|79983
-2.27338	1.10857	1.81662e-16	9.34286e-14	SLC22A17|51310
-1.83466	3.29987	1.82734e-16	9.34286e-14	SLC6A8|6535
-3.61482	-0.177593	1.88185e-16	9.38101e-14	NUDT11|55190
-4.94076	0.29403	2.71108e-16	1.29657e-13	EPHA3|2042
-3.92667	-0.920609	2.731e-16	1.29657e-13	SLC25A21|89874
-3.04753	1.41471	5.97144e-16	2.76908e-13	ESPN|83715
-2.23927	1.332	6.66309e-16	3.01959e-13	ZNF208|7757
-2.7837	0.942205	6.82569e-16	3.02454e-13	SEC14L4|284904
-2.54146	1.83339	7.305e-16	3.16656e-13	ACHE|43
-3.91265	0.973553	8.19539e-16	3.47694e-13	CD177|57126
-1.98924	1.25336	9.27319e-16	3.85224e-13	C17orf28|283987
-1.87065	2.65545	1.29126e-15	5.14954e-13	SLC6A9|6536
-1.60258	4.42579	1.60515e-15	6.21912e-13	SLC41A1|254428
-3.56559	-0.57526	1.62184e-15	6.21912e-13	GIPC2|54810
-2.74097	0.512237	1.85097e-15	6.96382e-13	C1orf95|375057
-4.11431	0.411763	2.09173e-15	7.72391e-13	MAOB|4129
-3.96037	1.17703	2.41546e-15	8.75714e-13	RNF182|221687
-1.60626	3.82402	2.9572e-15	1.05297e-12	EPOR|2057
-1.5099	1.99453	3.10988e-15	1.08791e-12	LOC730101|730101
-1.61006	4.61848	3.27846e-15	1.12711e-12	MYH10|4628
-1.83012	0.558606	3.56153e-15	1.20368e-12	LARGE|9215
-2.20525	2.30409	3.8002e-15	1.26293e-12	GYPE|2996
-2.50547	1.45772	4.10278e-15	1.32567e-12	CNN3|1266
-2.02536	3.8743	4.12194e-15	1.32567e-12	TNXB|7148
-2.11624	2.56894	5.74442e-15	1.78974e-12	CLCN4|1183
-2.84931	2.63342	7.09122e-15	2.14241e-12	MME|4311
-2.94924	-0.339995	7.47829e-15	2.18397e-12	NTN4|59277
-2.90382	-0.364773	7.48069e-15	2.18397e-12	HIST3H2A|92815
-2.44045	3.9287	7.69907e-15	2.18397e-12	NEO1|4756
-2.09567	1.87498	7.97421e-15	2.18397e-12	RAB3IL1|5866
-2.23251	2.5436	7.99976e-15	2.18397e-12	FHL2|2274
-5.32425	0.415983	8.07405e-15	2.18397e-12	KCNK1|3775
-1.9376	1.6155	8.10502e-15	2.18397e-12	TNK1|8711
-2.61081	-2.25852	8.3228e-15	2.21275e-12	NCRNA00175|378832
-2.14324	-0.30092	9.73818e-15	2.52594e-12	TEX14|56155
-5.80005	-1.19631	9.75412e-15	2.52594e-12	HPSE2|60495
-2.19974	-1.37987	1.04952e-14	2.68301e-12	SPTBN4|57731
-4.22964	2.4062	1.30084e-14	3.2834e-12	FREM1|158326
-1.91427	-0.817637	1.43917e-14	3.58713e-12	GRHL1|29841
-1.64051	2.71961	1.7852e-14	4.3411e-12	SEMA6C|10500
-2.73838	-1.70689	1.81395e-14	4.35786e-12	TMSB15A|11013
-7.98971	1.06336	2.0398e-14	4.8421e-12	KCNH6|81033
-2.16106	0.8676	2.21301e-14	5.19146e-12	ARHGEF37|389337
-2.69882	-0.366981	2.27588e-14	5.27687e-12	GEFT|115557
-2.47461	7.17171	2.34436e-14	5.37316e-12	CA1|759
-1.58166	10.6189	2.43644e-14	5.52075e-12	ADAM6|8755
-2.67475	2.84006	2.67003e-14	5.98207e-12	PKLR|5313
-1.87839	1.30172	3.102e-14	6.87264e-12	PHLDB2|90102
-1.98123	0.786841	3.5206e-14	7.71436e-12	ACSBG1|23205
-1.87468	1.54043	3.58998e-14	7.78089e-12	MYO6|4646
-3.44693	-1.70212	4.22987e-14	9.0692e-12	CRYM|1428
-2.78557	4.49182	5.37637e-14	1.14048e-11	CDC42BPA|8476
-3.30288	-0.516079	5.73532e-14	1.20381e-11	KIF5A|3798
-1.99453	3.3799	6.37057e-14	1.32322e-11	PLAG1|5324
-2.11436	0.0876546	6.86298e-14	1.4108e-11	SLC10A4|201780
-4.5144	0.518272	7.29244e-14	1.48379e-11	COL11A1|1301
-3.30265	-1.57524	8.78491e-14	1.7694e-11	LRIG3|121227
-1.51784	1.23279	9.37866e-14	1.85539e-11	NAV2|89797
-3.38455	-0.470554	9.39793e-14	1.85539e-11	ARNT2|9915
-3.90291	0.107241	1.05383e-13	2.04014e-11	VWA2|340706
-2.60554	0.564384	1.19961e-13	2.28615e-11	NFATC4|4776
-2.61815	1.07326	1.20384e-13	2.28615e-11	GAD1|2571
-2.89589	-1.29828	1.24389e-13	2.33579e-11	MIPOL1|145282
-1.83641	4.01925	1.25341e-13	2.33579e-11	KLF1|10661
-2.56461	2.37262	1.42918e-13	2.6387e-11	IFIT1B|439996
-2.60972	-0.629675	1.46992e-13	2.689e-11	TMPRSS3|64699
-2.3152	4.92396	2.07211e-13	3.70736e-11	RHAG|6005
-2.37993	0.589499	2.08237e-13	3.70736e-11	KBTBD12|166348
-1.7306	4.26437	2.33156e-13	4.11428e-11	OSBP2|23762
-1.91807	1.47329	2.51642e-13	4.40152e-11	SALL2|6297
-2.19528	-0.169632	3.20182e-13	5.55168e-11	CXADR|1525
-3.68049	-1.92858	3.32042e-13	5.70768e-11	B4GALNT1|2583
-1.50531	0.548209	3.35079e-13	5.71067e-11	TUFT1|7286
-4.59913	-0.569439	3.45697e-13	5.84169e-11	GABRA2|2555
-3.30068	0.650799	3.96245e-13	6.58427e-11	ZFPM2|23414
-1.91666	5.8674	4.14435e-13	6.82962e-11	SPTA1|6708
-1.83351	0.429534	4.34006e-13	7.06097e-11	NINL|22981
-2.34395	1.62852	4.35557e-13	7.06097e-11	PAPPA|5069
-1.95977	5.08379	4.61639e-13	7.42345e-11	TMCC2|9911
-2.18213	-0.275491	5.2232e-13	8.33204e-11	SEPT3|55964
-2.8366	-0.92886	5.57686e-13	8.8256e-11	BMPER|168667
-1.70409	-0.0540222	5.99572e-13	9.41375e-11	DPF3|8110
-2.55739	1.72663	6.29827e-13	9.81153e-11	FAM178B|51252
-2.99006	-1.21695	7.59546e-13	1.17406e-10	STEAP2|261729
-4.60119	0.366367	7.93203e-13	1.20736e-10	NMU|10874
-7.46995	-0.473585	8.58397e-13	1.2967e-10	ATP1B4|23439
-2.44834	0.160703	9.66215e-13	1.4486e-10	ART4|420
-1.84556	0.454798	9.85969e-13	1.45631e-10	SLC16A10|117247
-1.96944	0.547668	1.08601e-12	1.59228e-10	RUNDC3A|10900
-2.53985	2.23143	1.10664e-12	1.61068e-10	MYL4|4635
-3.44024	-1.74164	1.21817e-12	1.76016e-10	WSCD2|9671
-2.76098	-0.27398	1.26478e-12	1.80966e-10	LOC441869|441869
-2.45554	0.802721	1.27057e-12	1.80966e-10	DARC|2532
-4.0156	-0.647348	1.48711e-12	2.10305e-10	PDE10A|10846
-3.57783	-1.02861	1.56745e-12	2.20105e-10	COL21A1|81578
-3.19311	-1.41971	1.68306e-12	2.34686e-10	LOC283392|283392
-3.02633	-1.31042	2.08193e-12	2.86301e-10	PPAPDC1A|196051
-1.79059	0.684258	2.18104e-12	2.97876e-10	DUSP8|1850
-3.1989	0.411318	2.27461e-12	3.08542e-10	ABCA8|10351
-3.25318	2.31889	2.46377e-12	3.31942e-10	CLSTN2|64084
-1.77207	0.0852162	2.54988e-12	3.41239e-10	PCDH1|5097
-2.17637	4.47928	2.61119e-12	3.47114e-10	NFIA|4774
-2.05324	2.79519	2.6753e-12	3.53281e-10	TRIM10|10107
-1.86656	1.96071	2.9848e-12	3.91559e-10	CTTN|2017
-3.66503	-2.02662	3.03628e-12	3.95708e-10	PRKAA2|5563
-1.99309	-0.358815	3.14328e-12	4.06993e-10	HBQ1|3049
-2.23432	-1.86873	3.19633e-12	4.11192e-10	ENPP1|5167
-1.76943	0.602399	3.22585e-12	4.1233e-10	CA3|761
-2.36114	4.24527	3.29691e-12	4.18729e-10	GYPA|2993
-5.20588	-1.4178	3.58499e-12	4.52435e-10	LOC84856|84856
-2.35222	4.1374	3.70677e-12	4.64861e-10	SELENBP1|8991
-1.70862	-1.22038	3.89297e-12	4.85162e-10	AK7|122481
-1.69116	2.05315	4.0933e-12	5.03989e-10	YPEL4|219539
-1.61892	3.47593	4.09459e-12	5.03989e-10	FHDC1|85462
-2.02364	-1.53285	4.1627e-12	5.09229e-10	KIF19|124602
-1.94663	-1.54799	4.27495e-12	5.19772e-10	FA2H|79152
-3.41406	-0.158693	5.18357e-12	6.15241e-10	CDO1|1036
-6.03715	-1.76066	5.22373e-12	6.16338e-10	HCN1|348980
-2.36715	-0.910085	5.42716e-12	6.32851e-10	LAMA2|3908
-2.33844	-0.591441	6.06203e-12	7.02216e-10	AGTR1|185
-2.00526	-0.187321	6.09245e-12	7.02216e-10	PODN|127435
-1.80929	-0.2909	6.15762e-12	7.05649e-10	C1orf116|79098
-2.67443	1.64595	6.40877e-12	7.30233e-10	LCN2|3934
-1.83149	-0.658942	7.01316e-12	7.94559e-10	TMEM133|83935
-2.20631	4.38968	7.38769e-12	8.32263e-10	EPB42|2038
-3.08476	-0.829577	7.53619e-12	8.44223e-10	GPC5|2262
-2.53252	-0.460864	7.66615e-12	8.53983e-10	NUP62CL|54830
-2.47211	-0.583844	7.80739e-12	8.60657e-10	JAM2|58494
-3.59156	0.28533	7.81238e-12	8.60657e-10	HBE1|3046
-1.54434	0.744923	7.96053e-12	8.72159e-10	ZSWIM5|57643
-1.61008	2.01456	8.09611e-12	8.82167e-10	FARP1|10160
-2.43087	-0.301222	8.355e-12	9.05427e-10	HEPH|9843
-2.07573	2.29002	8.93875e-12	9.58272e-10	RHCE|6006
-5.4172	-0.893122	9.25204e-12	9.81306e-10	POU1F1|5449
-2.51455	-2.01566	9.67451e-12	1.02069e-09	YBX2|51087
-2.52161	-1.36297	9.76468e-12	1.02478e-09	KIRREL2|84063
-3.05677	0.844277	1.0422e-11	1.08803e-09	LBP|3929
-4.81919	1.08283	1.18281e-11	1.2284e-09	RYR2|6262
-2.63317	-0.366358	1.21821e-11	1.2586e-09	KLHDC8A|55220
-2.04112	5.15088	1.27154e-11	1.30693e-09	KCNH2|3757
-1.68243	0.249803	1.32653e-11	1.35646e-09	TSPO2|222642
-7.72915	-0.452031	1.36955e-11	1.39331e-09	NPY2R|4887
-2.52741	-1.80821	1.47204e-11	1.48998e-09	KCNS3|3790
-7.15698	0.48349	1.59232e-11	1.60358e-09	FAM163A|148753
-2.09766	-1.59154	1.84833e-11	1.84279e-09	C3orf57|165679
-2.84122	-0.331435	1.9005e-11	1.88537e-09	PRSS1|5644
-3.46281	2.6988	1.92938e-11	1.90058e-09	KIAA0087|9808
-2.16789	0.537631	1.93489e-11	1.90058e-09	ADAMTS4|9507
-1.76863	2.32767	2.20021e-11	2.1506e-09	TF|7018
-2.33774	1.24928	2.37969e-11	2.31468e-09	KCNJ15|3772
-2.15391	7.38009	2.46597e-11	2.36767e-09	SLC4A1|6521
-2.87584	-2.09935	2.46979e-11	2.36767e-09	DUSP26|78986
-7.37413	-0.26779	2.67977e-11	2.5445e-09	EPHA5|2044
-2.09148	0.283694	2.80836e-11	2.65397e-09	LRRC2|79442
-1.87453	1.36998	3.08543e-11	2.90205e-09	SHISA7|729956
-6.25512	-0.633126	3.1886e-11	2.98501e-09	COL20A1|57642
-2.8975	-1.74723	3.28566e-11	3.0615e-09	WNT5A|7474
-2.82886	0.0844308	3.411e-11	3.152e-09	RNF150|57484
-2.537	3.4326	3.98173e-11	3.65878e-09	CHI3L1|1116
-2.33996	-1.64573	4.02237e-11	3.67918e-09	SEC14L3|266629
-2.93841	-1.6281	4.05784e-11	3.69467e-09	LRFN2|57497
-1.61558	2.52058	4.11293e-11	3.72781e-09	DTX3|196403
-2.95458	-0.895973	4.43691e-11	4.00326e-09	KRT13|3860
-3.53263	-1.46086	4.65589e-11	4.18192e-09	HOXC6|3223
-1.71052	1.79721	4.78965e-11	4.28276e-09	FER1L4|80307
-4.08036	-1.19342	5.31964e-11	4.73543e-09	AJAP1|55966
-1.8358	-1.31561	5.49698e-11	4.84999e-09	RBM11|54033
-2.31608	0.861025	5.55445e-11	4.87911e-09	KCNK12|56660
-1.97563	-0.330533	5.58835e-11	4.88736e-09	XKR6|286046
-3.37457	-1.00515	5.87651e-11	5.11692e-09	CADM3|57863
-1.93524	0.495717	6.60485e-11	5.72612e-09	BEST3|144453
-1.98262	0.940177	6.66636e-11	5.75443e-09	WASF3|10810
-2.81334	-1.42583	6.72281e-11	5.77814e-09	CPEB1|64506
-1.91538	1.52607	7.65778e-11	6.54518e-09	ACSL6|23305
-3.80978	-1.50157	7.75572e-11	6.55292e-09	ST6GALNAC5|81849
-2.17388	4.84691	8.07769e-11	6.79617e-09	AHSP|51327
-1.63385	-1.41451	8.31103e-11	6.96311e-09	PM20D1|148811
-1.82173	3.42409	9.4032e-11	7.81249e-09	TNC|3371
-1.58543	-0.239664	9.50241e-11	7.83296e-09	SYBU|55638
-1.63137	2.80488	9.5064e-11	7.83296e-09	SDC1|6382
-1.82605	-0.831258	1.04314e-10	8.52471e-09	JSRP1|126306
-5.17355	-2.19694	1.07702e-10	8.76566e-09	GABRA1|2554
-5.82136	-0.703768	1.14543e-10	9.2845e-09	PAX2|5076
-1.56118	3.35012	1.15919e-10	9.35802e-09	ARHGEF10|9639
-1.74335	-0.0344403	1.18132e-10	9.49818e-09	DDR2|4921
-2.24232	3.01191	1.19059e-10	9.53004e-09	AASS|10157
-1.97334	1.24353	1.3293e-10	1.05183e-08	LDOC1|23641
-2.0072	-0.718341	1.38198e-10	1.0892e-08	KIAA2022|340533
-1.73479	-0.348001	1.39038e-10	1.09151e-08	CAMK2N1|55450
-1.96623	-1.09078	1.45799e-10	1.13564e-08	HYDIN|54768
-2.12325	-0.697702	1.60616e-10	1.24618e-08	SLC13A3|64849
-1.66866	-0.155942	1.67077e-10	1.29129e-08	RASIP1|54922
-1.82284	1.71233	1.73322e-10	1.33438e-08	PCYT1B|9468
-2.59815	-1.42252	1.74252e-10	1.33638e-08	FGF14|2259
-1.64468	0.00600854	1.77285e-10	1.35443e-08	KCNN3|3782
-2.47591	-1.4497	1.79938e-10	1.36945e-08	PCSK1N|27344
-1.80133	0.455285	1.82746e-10	1.38489e-08	SLC2A4|6517
-3.07817	-2.15842	1.84157e-10	1.3857e-08	NPAS3|64067
-1.61214	0.00320322	1.87171e-10	1.40308e-08	LOC388588|388588
-2.32802	1.91066	2.08626e-10	1.55224e-08	PLSCR4|57088
-2.78237	-1.0123	2.15251e-10	1.59558e-08	PRELP|5549
-2.11524	1.82618	2.24503e-10	1.6558e-08	NCKAP1|10787
-1.8581	1.89261	2.25036e-10	1.6558e-08	FZD3|7976
-4.24151	-2.41491	2.26293e-10	1.65893e-08	FAM133A|286499
-2.48028	-0.196228	2.27403e-10	1.66096e-08	RGS6|9628
-2.5967	1.01591	2.36446e-10	1.71444e-08	PLS3|5358
-1.82568	2.69618	2.39722e-10	1.7319e-08	TCL1A|8115
-1.76349	2.03654	2.43255e-10	1.75108e-08	PKIA|5569
-4.87556	-1.6116	2.44305e-10	1.75232e-08	C18orf2|56651
-2.26105	-0.613949	2.71047e-10	1.93716e-08	CGN|57530
-2.17709	-1.60686	2.76353e-10	1.96803e-08	CLEC4M|10332
-1.93395	0.822507	2.92397e-10	2.06752e-08	FAT4|79633
-1.75503	1.81446	2.98152e-10	2.10076e-08	EXPH5|23086
-3.49377	-2.18427	3.03127e-10	2.12829e-08	CACNA2D1|781
-2.49135	1.33803	3.13556e-10	2.19379e-08	NFIB|4781
-2.29395	-1.06684	3.43123e-10	2.37565e-08	ACCN4|55515
-2.16942	-1.26739	3.57476e-10	2.45796e-08	FAM150B|285016
-2.05825	1.21107	3.58805e-10	2.45862e-08	SLC25A27|9481
-4.64733	-0.869223	3.6055e-10	2.46211e-08	TRDN|10345
-2.14325	-0.360012	3.74227e-10	2.5385e-08	HEPACAM2|253012
-2.21221	-0.677306	3.8572e-10	2.5984e-08	GDF10|2662
-2.65142	-1.8063	3.95172e-10	2.64421e-08	PDE1C|5137
-2.05074	-2.22808	4.10752e-10	2.73926e-08	EYA2|2139
-1.66364	1.40489	4.22878e-10	2.81073e-08	RNF165|494470
-1.86842	0.873462	4.24728e-10	2.81365e-08	FKBP10|60681
-2.6592	-1.16773	4.79582e-10	3.14568e-08	PRKD1|5587
-4.02158	-2.12386	4.91003e-10	3.21003e-08	FGF12|2257
-2.24901	-1.11522	5.35416e-10	3.48895e-08	CADPS2|93664
-2.98539	-1.98826	5.4456e-10	3.53698e-08	ACE2|59272
-2.33797	-0.932267	5.59971e-10	3.62527e-08	BCAN|63827
-1.93744	3.92893	5.72075e-10	3.69164e-08	KEL|3792
-4.283	-2.50533	5.84105e-10	3.75712e-08	SLC6A2|6530
-1.68354	0.0122536	6.16254e-10	3.95116e-08	TMEM45A|55076
-2.02737	-1.6082	6.91598e-10	4.4059e-08	WNK2|65268
-3.3257	-1.9102	7.14855e-10	4.53956e-08	TRHDE|29953
-3.76197	-0.765415	7.22683e-10	4.5747e-08	PRKG1|5592
-1.87506	-1.41977	7.39999e-10	4.65476e-08	APLP1|333
-1.81034	2.83965	7.72368e-10	4.82791e-08	BACE2|25825
-1.98048	1.71157	8.06146e-10	5.02329e-08	RAP1GAP|5909
-1.89305	-0.272361	8.10425e-10	5.03423e-08	TMEM108|66000
-3.83334	-2.09021	8.75847e-10	5.40693e-08	HOXC10|3226
-4.53973	-1.86981	8.92612e-10	5.49342e-08	SLC30A8|169026
-4.16223	-1.73376	9.23601e-10	5.66665e-08	SLC7A3|84889
-2.33979	-0.803422	9.548e-10	5.81124e-08	SMOC1|64093
-2.36782	1.11076	9.55397e-10	5.81124e-08	SVEP1|79987
-1.75387	-1.1772	9.55911e-10	5.81124e-08	PRSS16|10279
-2.39039	0.0228098	1.01015e-09	6.12232e-08	GNG4|2786
-1.58869	1.66675	1.12266e-09	6.76312e-08	OLFML3|56944
-1.5775	-0.381745	1.14454e-09	6.87414e-08	ASAP3|55616
-3.63841	0.493247	1.17763e-09	7.00952e-08	GULP1|51454
-1.86574	0.715163	1.18993e-09	7.06167e-08	RAPGEF5|9771
-1.63484	5.44405	1.19418e-09	7.06586e-08	TAL1|6886
-1.82649	-1.50745	1.20158e-09	7.08859e-08	KIAA1244|57221
-2.82963	-1.8118	1.28264e-09	7.52232e-08	ESRP1|54845
-2.80048	-1.40351	1.30335e-09	7.62137e-08	GRM4|2914
-2.04296	0.387921	1.55774e-09	9.00328e-08	ITGAD|3681
-1.73495	1.61267	1.57986e-09	9.10473e-08	KIF5C|3800
-2.08601	2.86542	1.6882e-09	9.70105e-08	PCDH9|5101
-3.89141	-1.78415	1.84734e-09	1.05451e-07	LRCH2|57631
-2.98655	-0.893567	1.85207e-09	1.05451e-07	ROR1|4919
-3.9059	-0.81171	1.85624e-09	1.05451e-07	DKK1|22943
-3.58826	-2.10878	1.96442e-09	1.1128e-07	TMEFF2|23671
-1.75745	-0.780641	2.1614e-09	1.21746e-07	C10orf81|79949
-1.50176	1.59819	2.26632e-09	1.2694e-07	ALDH1A3|220
-1.74454	2.72906	2.3697e-09	1.31988e-07	C10orf58|84293
-3.16781	1.77012	2.46223e-09	1.3638e-07	COL29A1|256076
-1.5706	3.84839	2.49178e-09	1.37471e-07	DNAJC6|9829
-1.72289	5.04211	2.49572e-09	1.37471e-07	ADD2|119
-2.77349	-2.2353	2.60302e-09	1.42987e-07	PPP4R4|57718
-1.99664	-0.53041	2.65324e-09	1.44947e-07	ROR2|4920
-2.43397	-1.3516	2.79166e-09	1.51265e-07	SNX7|51375
-2.34648	0.482916	3.24758e-09	1.74077e-07	ADAMTS9|56999
-1.98202	-1.59273	3.32399e-09	1.77695e-07	C1orf61|10485
-2.4546	6.80857	3.47254e-09	1.8514e-07	HBG1|3047
-3.27267	-1.70944	3.94298e-09	2.09104e-07	CHST8|64377
-1.68993	-1.86145	3.98873e-09	2.10969e-07	CDS1|1040
-1.89789	0.222281	4.06528e-09	2.13883e-07	ZNF423|23090
-1.55043	1.38479	4.1638e-09	2.17871e-07	PECR|55825
-3.26438	-2.54371	4.29686e-09	2.23486e-07	RPS6KA6|27330
-1.74522	0.438343	4.30383e-09	2.23486e-07	MOCS1|4337
-1.63537	-1.54755	4.39332e-09	2.2754e-07	GPR176|11245
-3.32032	1.7299	4.44039e-09	2.29382e-07	EDIL3|10085
-2.14011	-1.10278	4.68895e-09	2.40973e-07	ITGA8|8516
-1.76122	1.45017	4.75996e-09	2.43368e-07	SLC4A4|8671
-2.93632	-3.05089	4.92855e-09	2.51344e-07	MMP27|64066
-2.26597	2.88834	4.94631e-09	2.51606e-07	RTN1|6252
-1.55111	4.50611	5.26243e-09	2.66327e-07	XK|7504
-2.80816	-2.56058	5.50193e-09	2.7565e-07	ZIM2|23619
-2.52704	0.64208	5.90168e-09	2.93748e-07	TMEM98|26022
-1.9147	2.0273	5.90737e-09	2.93748e-07	PLAC4|191585
-2.85539	-1.80116	6.05842e-09	3.0051e-07	TAC3|6866
-1.75796	0.870831	6.43493e-09	3.17605e-07	ATP13A4|84239
-3.60876	-2.21345	6.53877e-09	3.21283e-07	MAGEL2|54551
-2.83489	-0.380567	6.94922e-09	3.39626e-07	HBBP1|3044
-4.06766	-2.72424	6.98854e-09	3.40713e-07	BARX2|8538
-2.01672	-2.48349	7.48026e-09	3.61154e-07	TRPC3|7222
-1.71113	0.739343	7.66203e-09	3.68147e-07	TMEM200A|114801
-2.51412	1.08957	8.37306e-09	3.97806e-07	SLC6A19|340024
-1.89541	11.0514	8.37906e-09	3.97806e-07	HBB|3043
-2.84801	-0.837199	8.58766e-09	4.06443e-07	THSD4|79875
-1.58486	-1.12041	8.60176e-09	4.06443e-07	XCL1|6375
-2.26284	-2.70649	8.67931e-09	4.08133e-07	KCNB1|3745
-1.5934	-0.133295	8.69892e-09	4.08133e-07	SGSM1|129049
-2.06329	-0.324839	8.82336e-09	4.13e-07	IRF6|3664
-1.92949	6.23918	9.09145e-09	4.24551e-07	ALAS2|212
-2.16631	-1.03433	9.83902e-09	4.56256e-07	CPZ|8532
-1.65975	0.926046	9.86399e-09	4.56352e-07	ABCG2|9429
-2.64115	-0.750342	9.97447e-09	4.60395e-07	IGSF11|152404
-2.58501	1.44362	1.02267e-08	4.69862e-07	ST6GAL2|84620
-2.7314	-1.04024	1.04124e-08	4.77295e-07	KCNT2|343450
-2.17546	-1.20533	1.04796e-08	4.79274e-07	ODZ2|57451
-1.80995	0.281579	1.0547e-08	4.81252e-07	FMOD|2331
-5.42683	-2.00303	1.08872e-08	4.95641e-07	GABRG2|2566
-2.576	-1.42827	1.09314e-08	4.96521e-07	MEIS3|56917
-1.55039	0.812958	1.09713e-08	4.972e-07	ZNF204P|7754
-2.60615	-1.51959	1.11361e-08	5.03525e-07	SEMA5B|54437
-1.83311	2.06534	1.19894e-08	5.38444e-07	PROS1|5627
-1.55343	-1.69829	1.22289e-08	5.47702e-07	UTS2R|2837
-2.68375	-1.92322	1.22505e-08	5.47702e-07	TNFSF11|8600
-3.31106	-2.53192	1.23935e-08	5.52856e-07	HOXC9|3225
-2.00405	2.38895	1.30484e-08	5.79476e-07	GYPB|2994
-1.66355	2.95985	1.31597e-08	5.82622e-07	APOE|348
-1.65503	0.636845	1.34522e-08	5.93445e-07	BNC2|54796
-2.1516	-1.91766	1.45689e-08	6.39878e-07	KLF15|28999
-3.11049	-1.51955	1.51507e-08	6.6251e-07	STC2|8614
-2.57746	-1.85421	1.56265e-08	6.81822e-07	GJA5|2702
-2.97922	-1.99571	1.56677e-08	6.82128e-07	MYH14|79784
-1.69287	1.30209	1.60741e-08	6.98294e-07	C15orf38|348110
-4.14722	-2.2573	1.65368e-08	7.14332e-07	HNF4G|3174
-3.42227	-1.85177	1.85945e-08	8.00808e-07	C6orf138|442213
-1.89045	-0.967204	1.87103e-08	8.0406e-07	COL16A1|1307
-1.80619	0.703549	1.88228e-08	8.07155e-07	ST6GALNAC1|55808
-2.56977	-1.97922	1.96645e-08	8.39638e-07	CPNE4|131034
-2.44685	-0.994922	1.99221e-08	8.48816e-07	CCDC144NL|339184
-4.45258	0.613903	2.07251e-08	8.77408e-07	TRY6|154754
-2.28034	-1.45005	2.11887e-08	8.95131e-07	SYT6|148281
-1.64839	-0.0504463	2.12442e-08	8.95579e-07	MSC|9242
-2.35708	-0.0752773	2.14627e-08	9.00982e-07	SULF1|23213
-1.52422	1.27103	2.21272e-08	9.26927e-07	CR2|1380
-1.79668	0.25522	2.25594e-08	9.41077e-07	SYDE2|84144
-2.03062	-0.789601	2.27802e-08	9.48304e-07	TMEM132C|92293
-2.48566	-1.01865	2.51604e-08	1.04303e-06	TRIM29|23650
-1.91212	2.67465	2.57949e-08	1.06527e-06	HBM|3042
-1.52615	3.89724	2.74382e-08	1.12808e-06	GATA1|2623
-1.85422	-1.38465	2.91682e-08	1.1894e-06	FAM83F|113828
-2.40015	1.96159	3.08997e-08	1.25743e-06	DPEP3|64180
-1.91621	1.07148	3.40915e-08	1.37053e-06	GCOM1|145781
-1.90856	0.878154	3.62117e-08	1.44992e-06	MST1R|4486
-3.38907	-1.62514	3.66353e-08	1.46394e-06	KRT79|338785
-2.10904	-1.6813	3.74135e-08	1.49205e-06	RNF180|285671
-1.84597	1.78916	3.75559e-08	1.49474e-06	CHL1|10752
-2.71497	-2.7057	3.95132e-08	1.56823e-06	CNTFR|1271
-2.48795	-2.16887	4.09394e-08	1.6165e-06	CAPN13|92291
-2.24024	-0.505082	4.14556e-08	1.63364e-06	SEMA3D|223117
-1.88215	-0.967809	4.27876e-08	1.66964e-06	RSPO1|284654
-1.57279	-2.05876	4.33302e-08	1.67821e-06	OTUD7A|161725
-5.0469	-0.966811	4.3344e-08	1.67821e-06	CNTNAP5|129684
-2.33139	7.01153	4.68477e-08	1.79298e-06	HBG2|3048
-4.52209	-2.59083	4.72539e-08	1.80175e-06	NDST4|64579
-1.52176	0.567675	4.80154e-08	1.8202e-06	AMOTL2|51421
-1.72808	1.28948	4.81844e-08	1.82314e-06	TEK|7010
-1.86046	-2.03437	4.83816e-08	1.82714e-06	FAM55D|54827
-1.53699	1.25183	5.20586e-08	1.94756e-06	UBXN10|127733
-2.19013	1.92291	5.3671e-08	2.00037e-06	SEMA3C|10512
-2.2499	-1.69768	5.41563e-08	2.0147e-06	CYP26B1|56603
-2.97453	-2.4731	5.6049e-08	2.07736e-06	KCNA7|3743
-2.93526	-2.79416	5.84707e-08	2.15509e-06	ARSI|340075
-2.26356	-1.50042	5.96682e-08	2.19113e-06	CACNA1E|777
-1.92398	-1.03408	6.16798e-08	2.26084e-06	CLIC6|54102
-1.94196	-0.363465	6.48989e-08	2.37012e-06	COL15A1|1306
-2.36561	-2.83955	7.15114e-08	2.58791e-06	CYP39A1|51302
-3.45148	-2.14964	7.36439e-08	2.6588e-06	C3orf72|401089
-1.7703	1.64514	7.60425e-08	2.73698e-06	OLR1|4973
-1.91017	0.142592	7.7161e-08	2.76725e-06	SEMA6D|80031
-1.99593	1.63654	7.75925e-08	2.77773e-06	SLC16A2|6567
-2.54246	-2.10742	8.0209e-08	2.86112e-06	CRISP2|7180
-1.87766	-2.24694	8.4588e-08	3.01194e-06	NRXN1|9378
-1.79763	0.293943	8.57484e-08	3.04781e-06	AMPD1|270
-5.07051	-1.54064	8.59968e-08	3.0512e-06	SLC5A12|159963
-1.78042	3.45884	8.62732e-08	3.05557e-06	GSTM3|2947
-1.84681	-2.26271	9.46146e-08	3.31567e-06	XCR1|2829
-2.44815	0.723163	9.56092e-08	3.34465e-06	UCHL1|7345
-3.80267	-2.63189	9.63633e-08	3.36512e-06	MAGEC3|139081
-1.63104	-1.3886	1.0378e-07	3.5989e-06	SSTR3|6753
-1.99641	-2.36435	1.07348e-07	3.71196e-06	FRMPD1|22844
-2.25097	-2.65051	1.10914e-07	3.81314e-06	SLC26A10|65012
-3.55791	-1.85355	1.13876e-07	3.90825e-06	PROX1|5629
-2.62515	-1.96763	1.1776e-07	4.03459e-06	CASR|846
-1.71879	3.1774	1.20058e-07	4.10327e-06	LPL|4023
-1.92851	6.51494	1.21952e-07	4.14261e-06	CXCL12|6387
-2.29128	-0.975058	1.22518e-07	4.15476e-06	TSPAN12|23554
-1.68925	4.08128	1.23183e-07	4.17025e-06	IL12RB2|3595
-1.92901	-2.32707	1.2349e-07	4.17354e-06	TCEAL2|140597
-1.80236	-1.44127	1.24287e-07	4.19338e-06	MSX1|4487
-3.1352	-1.20837	1.29669e-07	4.3508e-06	LOC643763|643763
-1.93594	-1.06425	1.32393e-07	4.41458e-06	GPR25|2848
-4.61769	-2.13553	1.34698e-07	4.48385e-06	DBX2|440097
-4.56134	-2.07641	1.3492e-07	4.48385e-06	ADAMTS19|171019
-2.39862	-0.70242	1.46724e-07	4.85185e-06	CXCL14|9547
-2.21048	-1.26635	1.53347e-07	5.06249e-06	ITGBL1|9358
-1.98644	2.29824	1.61182e-07	5.30358e-06	PAWR|5074
-2.16386	-2.41522	1.64675e-07	5.4096e-06	NLRP4|147945
-1.7952	4.32443	1.65911e-07	5.44121e-06	COL5A1|1289
-1.93132	-1.544	1.6681e-07	5.4544e-06	HSD17B14|51171
-1.71594	-1.73981	1.67147e-07	5.4544e-06	KCNK9|51305
-1.55147	-0.674694	1.72298e-07	5.6046e-06	LMCD1|29995
-1.95851	-2.60154	1.77917e-07	5.75921e-06	HES5|388585
-1.65815	0.939108	1.88964e-07	6.08713e-06	FAM127C|441518
-1.64558	1.28879	2.08802e-07	6.64036e-06	CCDC80|151887
-2.0075	0.195417	2.21081e-07	6.98631e-06	TREM2|54209
-2.58975	0.824858	2.29532e-07	7.24189e-06	PCOLCE2|26577
-1.51169	-1.66991	2.33257e-07	7.32463e-06	ALOX12B|242
-2.80059	-2.46375	2.37968e-07	7.43219e-06	LRAT|9227
-2.63128	-2.71884	2.38194e-07	7.43219e-06	C3orf55|152078
-1.56087	0.218563	2.42284e-07	7.51344e-06	TSKU|25987
-1.92524	-2.39849	2.45238e-07	7.59322e-06	LRRC4C|57689
-1.5747	-2.69118	2.48962e-07	7.67281e-06	NCRNA00087|644596
-1.65067	-2.43285	2.51313e-07	7.72139e-06	?|340602
-2.87888	-2.36916	2.5341e-07	7.77384e-06	EPS8L3|79574
-4.45417	-2.58829	2.58e-07	7.89102e-06	CDH18|1016
-2.28757	-3.00779	2.58021e-07	7.89102e-06	TDRG1|732253
-2.75431	-2.11825	2.62292e-07	7.9971e-06	NPBWR1|2831
-1.97834	-0.493902	2.72407e-07	8.29281e-06	COL25A1|84570
-1.79693	-2.36314	2.85429e-07	8.62341e-06	HIST3H2BB|128312
-2.1561	-1.85999	2.91599e-07	8.76996e-06	THEM5|284486
-1.67899	1.68437	2.986e-07	8.95352e-06	GLB1L2|89944
-1.9021	0.0187024	3.03708e-07	9.09301e-06	ESM1|11082
-1.84474	-2.2527	3.04637e-07	9.10715e-06	RAI2|10742
-1.77136	-1.22474	3.05215e-07	9.11077e-06	BEX5|340542
-1.90887	2.12145	3.23418e-07	9.59666e-06	HLF|3131
-1.87226	-1.70831	3.34672e-07	9.89099e-06	TTLL2|83887
-3.02059	-1.53962	3.34825e-07	9.89099e-06	ABCC8|6833
-1.82961	-1.54515	3.82576e-07	1.11856e-05	TRIL|9865
-1.74484	-2.13428	4.04464e-07	1.17737e-05	THSD7B|80731
-1.84567	-3.0517	4.07363e-07	1.18236e-05	IMPG1|3617
-1.86932	-0.569055	4.09007e-07	1.18541e-05	HCG4|54435
-4.01651	-2.35988	4.45014e-07	1.27746e-05	ZNF804B|219578
-2.3433	-1.94012	4.45894e-07	1.27746e-05	SCAND3|114821
-2.48762	-2.94469	4.4834e-07	1.28262e-05	KCNJ4|3761
-2.37569	1.66549	4.56213e-07	1.30142e-05	OLFM4|10562
-2.06785	-1.00578	4.64603e-07	1.32345e-05	BMP5|653
-4.37869	-2.35005	4.85902e-07	1.38018e-05	RBMY1A1|5940
-1.88589	-2.9376	4.89922e-07	1.38962e-05	DUSP13|51207
-2.4204	1.19133	4.99654e-07	1.41521e-05	NKAIN2|154215
-2.29242	-0.308208	5.16054e-07	1.45546e-05	TACC2|10579
-1.6282	-1.91709	5.22644e-07	1.47197e-05	FJX1|24147
-1.57455	-1.09182	5.523e-07	1.54675e-05	INHBB|3625
-1.53808	-2.21188	5.99527e-07	1.67197e-05	ANKRD29|147463
-3.60227	-2.90458	6.34984e-07	1.76345e-05	C1orf87|127795
-1.63977	-0.264395	6.91273e-07	1.90124e-05	GHR|2690
-2.14312	-2.06314	7.04895e-07	1.93337e-05	TMEM233|387890
-2.00466	-2.0668	7.13777e-07	1.94969e-05	ACSS3|79611
-2.36942	0.0539849	7.20567e-07	1.96554e-05	KIAA1644|85352
-1.94098	-1.13176	7.22776e-07	1.96887e-05	AP3B2|8120
-1.86739	3.20887	7.42516e-07	2.01639e-05	VCAM1|7412
-1.80894	4.25006	7.45561e-07	2.0199e-05	ALDH1A1|216
-3.21484	-2.71838	7.54328e-07	2.03812e-05	C20orf114|92747
-3.58863	-2.47126	7.67061e-07	2.06692e-05	GPR158|57512
-1.98377	-1.86057	7.80354e-07	2.09328e-05	CPN2|1370
-2.5251	-2.61102	8.03288e-07	2.13568e-05	DOK5|55816
-1.75724	-2.42697	8.17828e-07	2.17144e-05	CACNA1G|8913
-2.15279	-0.605728	8.22099e-07	2.17987e-05	TUBAL3|79861
-1.86416	0.0132777	8.24047e-07	2.18036e-05	ABCC13|150000
-2.01479	0.149697	8.37871e-07	2.20994e-05	FRZB|2487
-1.56985	1.96867	8.69407e-07	2.28707e-05	ALPL|249
-2.62115	0.553644	8.72651e-07	2.29258e-05	NTRK3|4916
-2.40279	-2.78266	8.74157e-07	2.29351e-05	TLL1|7092
-1.99282	-1.38454	8.97109e-07	2.35064e-05	SLC6A1|6529
-2.50769	-2.6916	9.02728e-07	2.36226e-05	PCK1|5105
-2.37725	-2.80035	9.07276e-07	2.36794e-05	FAM162B|221303
-1.94229	-2.76264	9.30459e-07	2.42211e-05	PAX9|5083
-2.25446	-3.23015	9.50189e-07	2.46297e-05	SPERT|220082
-2.52693	-3.18727	9.51098e-07	2.46297e-05	CER1|9350
-2.76126	-3.14199	9.93418e-07	2.5659e-05	KRT4|3851
-1.52667	-0.660033	1.02109e-06	2.61704e-05	TSPAN6|7105
-3.52359	-2.81531	1.03079e-06	2.63852e-05	PRDM14|63978
-1.60337	0.299851	1.07365e-06	2.73045e-05	PDZK1IP1|10158
-3.5531	-2.58796	1.11089e-06	2.80749e-05	NTS|4922
-1.91241	-1.53457	1.11799e-06	2.82185e-05	FRAS1|80144
-2.44063	-3.06355	1.12226e-06	2.82906e-05	RHBG|57127
-2.92725	-3.11973	1.13024e-06	2.84013e-05	SGCZ|137868
-1.89915	0.409114	1.13327e-06	2.84243e-05	PAQR9|344838
-1.78924	-0.0540208	1.14164e-06	2.85625e-05	FAM160A1|729830
-2.22335	-3.0229	1.15239e-06	2.87954e-05	HRCT1|646962
-2.0555	3.22454	1.1583e-06	2.89067e-05	MYCT1|80177
-3.56126	-2.77105	1.19756e-06	2.97007e-05	PTPRZ1|5803
-2.1786	-2.727	1.20131e-06	2.97567e-05	CYP11A1|1583
-2.82735	-2.73591	1.20827e-06	2.98181e-05	PHF21B|112885
-3.42977	-2.80842	1.21622e-06	2.99771e-05	CLCA1|1179
-2.93866	-1.89958	1.22134e-06	3.0066e-05	CFHR3|10878
-1.73728	0.0177892	1.22776e-06	3.01867e-05	CREB3L3|84699
-1.65523	-1.99462	1.244e-06	3.05109e-05	EFS|10278
-2.6869	-2.63875	1.28131e-06	3.13104e-05	GABRG1|2565
-3.5042	-2.82578	1.32677e-06	3.23024e-05	GABRQ|55879
-1.82819	-1.87959	1.3511e-06	3.28148e-05	PLCXD3|345557
-1.65888	4.00661	1.38282e-06	3.3463e-05	MS4A2|2206
-2.08528	-0.569996	1.42454e-06	3.43889e-05	TRPC6|7225
-1.78401	1.88523	1.43666e-06	3.46397e-05	C7|730
-1.90971	-0.752774	1.44824e-06	3.48347e-05	WWTR1|25937
-3.4805	-2.63067	1.49299e-06	3.57816e-05	ONECUT1|3175
-1.62342	-2.8108	1.53189e-06	3.64945e-05	SLC6A10P|386757
-3.01167	-2.16398	1.54041e-06	3.66536e-05	LOC339535|339535
-1.97694	-1.57072	1.54651e-06	3.67551e-05	HES2|54626
-1.87089	-1.378	1.56555e-06	3.71312e-05	ZNF214|7761
-2.36682	-2.9168	1.56607e-06	3.71312e-05	RPL3L|6123
-1.78695	-2.56339	1.57488e-06	3.72957e-05	FNDC4|64838
-1.69218	-2.3658	1.64153e-06	3.86449e-05	TUSC5|286753
-1.58234	-1.8095	1.6498e-06	3.87937e-05	CYP4F12|66002
-1.58199	0.172496	1.66234e-06	3.90425e-05	C1QTNF1|114897
-2.00358	-2.79876	1.72747e-06	4.03818e-05	DCC|1630
-1.97491	-1.14075	1.74575e-06	4.07614e-05	NLRP11|204801
-1.62345	-0.891225	1.7697e-06	4.105e-05	PARK2|5071
-2.0234	-2.68184	1.77033e-06	4.105e-05	C10orf108|414235
-2.02088	-3.14382	1.77046e-06	4.105e-05	C14orf39|317761
-1.71102	-0.152988	1.84643e-06	4.27617e-05	ISLR|3671
-1.5152	-1.97639	1.85536e-06	4.29187e-05	EML1|2009
-1.64555	-2.28304	1.90571e-06	4.37787e-05	MYBPC2|4606
-1.71739	-1.4556	1.91566e-06	4.39565e-05	NPR1|4881
-1.91231	-2.5238	1.94157e-06	4.42761e-05	CLCA2|9635
-1.94027	-2.86021	2.01252e-06	4.57578e-05	TMEM90B|79953
-2.98786	-3.03672	2.01963e-06	4.58673e-05	DNAJC5G|285126
-3.23715	-2.53168	2.0535e-06	4.64249e-05	ACTG2|72
-1.51233	-1.8845	2.09705e-06	4.72487e-05	TBX2|6909
-1.54937	-2.56097	2.12739e-06	4.77168e-05	RAB3B|5865
-1.61485	10.8603	2.21888e-06	4.95458e-05	HBA2|3040
-1.56535	-0.730968	2.26767e-06	5.04834e-05	HMCN1|83872
-1.74037	0.628212	2.38288e-06	5.27941e-05	PCDH18|54510
-2.26425	-3.04406	2.44132e-06	5.39091e-05	NEUROG1|4762
-1.54138	-2.53638	2.47375e-06	5.45649e-05	SYT7|9066
-1.58111	-1.87808	2.49314e-06	5.4871e-05	EPB41L4B|54566
-1.87478	1.64505	2.49937e-06	5.49476e-05	CDH11|1009
-4.37663	-1.84785	2.50673e-06	5.50411e-05	POU3F3|5455
-1.80154	0.353819	2.52381e-06	5.52412e-05	GFRA1|2674
-1.65444	-0.427624	2.56459e-06	5.59496e-05	PARVA|55742
-3.04164	-3.08638	2.56858e-06	5.59754e-05	NKAIN3|286183
-1.57935	1.70427	2.58812e-06	5.62129e-05	TMEM63C|57156
-1.99362	-1.52451	2.59076e-06	5.62129e-05	FAM153C|653316
-1.55316	-1.73682	2.64282e-06	5.70942e-05	TCL1B|9623
-3.0383	-1.33375	2.79046e-06	6.00235e-05	UGT2A1|10941
-1.78717	-1.19757	2.79847e-06	6.01309e-05	PALMD|54873
-2.0398	2.71311	2.80654e-06	6.02377e-05	PPP1R9A|55607
-1.6668	-3.13311	2.8651e-06	6.11271e-05	TRIM31|11074
-2.16381	0.621553	2.89338e-06	6.15731e-05	KAL1|3730
-1.60062	4.37786	2.94163e-06	6.25332e-05	TIMP3|7078
-1.87575	-2.49905	3.16881e-06	6.6652e-05	CPXM2|119587
-2.37954	-0.431526	3.19472e-06	6.70555e-05	NLGN1|22871
-2.21935	5.54592	3.38508e-06	7.03974e-05	LTF|4057
-1.79258	-2.41097	3.47639e-06	7.21323e-05	MGC87042|256227
-2.05888	-1.31382	3.52081e-06	7.28267e-05	PRDM5|11107
-2.22192	-3.00426	3.53695e-06	7.3009e-05	IL22RA1|58985
-1.92169	-1.85234	3.6803e-06	7.5733e-05	SLAMF9|89886
-1.72897	-2.8514	3.88441e-06	7.94413e-05	SLCO1C1|53919
-2.8339	-2.91704	4.00118e-06	8.16617e-05	NAP1L6|645996
-2.72744	-2.54892	4.09495e-06	8.32695e-05	KCNJ3|3760
-1.74261	-1.59647	4.09666e-06	8.32695e-05	CYP2J2|1573
-1.79266	-2.42499	4.15978e-06	8.43804e-05	NRG2|9542
-1.58741	0.319547	4.33062e-06	8.71369e-05	MGP|4256
-2.0621	-2.60166	4.3679e-06	8.77982e-05	ANO1|55107
-1.61883	-2.37046	4.46885e-06	8.96468e-05	FBXO17|115290
-3.26732	-0.981304	4.52252e-06	9.04504e-05	CLEC2A|387836
-1.88347	-1.92349	4.53892e-06	9.05574e-05	TDO2|6999
-3.39691	-1.85173	4.69085e-06	9.32545e-05	CADM2|253559
-1.84508	-0.312974	4.76828e-06	9.44185e-05	BICC1|80114
-2.96706	-2.59356	4.79812e-06	9.49151e-05	FOXI2|399823
-1.74791	-2.48974	4.8877e-06	9.63952e-05	CSMD2|114784
-2.68798	-2.61642	4.89019e-06	9.63952e-05	SOX21|11166
-2.20655	-0.00284009	5.20336e-06	0.00010192	SHOX2|6474
-1.70053	-0.268701	5.47307e-06	0.000106784	NLGN4X|57502
-2.59777	-2.71292	5.75521e-06	0.000111851	GDF2|2658
-2.57595	-2.48297	5.76099e-06	0.000111854	DGKI|9162
-1.63428	-1.53403	5.79046e-06	0.000112317	IL23R|149233
-1.64199	-2.88074	5.80789e-06	0.000112545	RHOD|29984
-1.5577	-2.6475	5.8217e-06	0.000112704	GRIK4|2900
-1.6043	-2.77351	5.92595e-06	0.000114389	ELAVL3|1995
-3.52595	-2.85447	5.93992e-06	0.000114547	DCAF4L2|138009
-1.61215	-2.17093	6.02055e-06	0.000115878	C12orf68|387856
-3.79456	-2.11646	6.173e-06	0.000118583	BBOX1|8424
-1.53129	-1.37816	6.18031e-06	0.00011861	DYNC1I1|1780
-4.09209	-2.45052	6.32282e-06	0.000121066	OVCH2|341277
-1.51617	-0.829183	6.32653e-06	0.000121066	CHSY3|337876
-2.32992	-2.04038	6.76172e-06	0.000127921	C4orf31|79625
-1.72908	-2.48426	6.93268e-06	0.000130907	ALOXE3|59344
-2.92932	-3.08231	6.96855e-06	0.00013146	MGC26647|219557
-1.72427	-2.55913	6.98645e-06	0.000131673	LRRC10B|390205
-1.5418	0.92487	7.08083e-06	0.0001332	CLEC4G|339390
-2.4288	-1.0427	7.13345e-06	0.000133811	GATA5|140628
-1.9138	-2.75878	7.15949e-06	0.000134173	MAT1A|4143
-1.74122	0.960289	7.2196e-06	0.000135173	APOC1|341
-3.28969	-2.95816	7.81505e-06	0.000145637	SP9|100131390
-1.66414	-0.892831	7.9297e-06	0.000147361	OLFM1|10439
-1.67895	-1.95512	8.00993e-06	0.000148437	CTTNBP2|83992
-1.84001	-2.0371	8.28121e-06	0.000153179	PCSK9|255738
-1.85381	-2.78825	8.38868e-06	0.000154737	CABP1|9478
-2.63198	-2.61124	8.40167e-06	0.000154833	POM121L2|94026
-2.60145	-3.17515	8.41404e-06	0.000154918	?|553137
-2.25951	-1.90837	8.53476e-06	0.000156706	CACNA1B|774
-2.34605	-2.9317	8.64224e-06	0.000157927	GALNT13|114805
-1.72869	1.41454	9.0281e-06	0.000163804	WLS|79971
-1.56875	-0.414464	9.05128e-06	0.000164075	GPR63|81491
-1.85393	-2.37798	9.59263e-06	0.000172789	PKNOX2|63876
-2.22736	-2.07533	9.64804e-06	0.00017363	FLJ37543|285668
-1.77469	-0.393795	9.76758e-06	0.000175623	EMCN|51705
-2.08558	-0.560066	1.00536e-05	0.00018044	PDE1A|5136
-1.83096	-2.68247	1.04497e-05	0.000186709	C6orf155|79940
-1.85779	-3.28082	1.05938e-05	0.000188946	NXF4|55999
-2.49787	-2.72766	1.07811e-05	0.000192114	SSTR1|6751
-1.63952	1.4116	1.09387e-05	0.000194748	TUSC1|286319
-2.79385	-3.1354	1.11997e-05	0.000199216	CGA|1081
-1.57472	0.565012	1.19863e-05	0.000211578	NSUN7|79730
-1.77983	-1.98782	1.20448e-05	0.000212355	MAG|4099
-2.67538	-2.93837	1.21946e-05	0.000214617	LCE5A|254910
-2.31492	-2.96582	1.24549e-05	0.000218235	PVALB|5816
-1.73956	-2.06617	1.32753e-05	0.000231118	C11orf87|399947
-1.50555	-3.0565	1.37204e-05	0.000238107	TUBA4B|80086
-1.64428	0.420368	1.38122e-05	0.000238868	EPHA2|1969
-1.71872	-2.99907	1.38449e-05	0.000239226	CRTAC1|55118
-2.35346	-2.70031	1.40006e-05	0.000241499	FOXL2|668
-1.91042	-0.027386	1.40238e-05	0.000241689	GALNT5|11227
-1.56575	-2.65354	1.44206e-05	0.000248099	TMEM54|113452
-2.60221	-1.32944	1.44935e-05	0.000249139	CYP27C1|339761
-3.29396	-2.72161	1.4744e-05	0.000252791	IGFL2|147920
-2.37868	-0.708308	1.49972e-05	0.00025669	MMP16|4325
-1.68316	0.359956	1.50606e-05	0.00025749	SEZ6L2|26470
-1.75151	-2.83104	1.50835e-05	0.000257504	AP1M2|10053
-2.27105	-2.96556	1.51431e-05	0.0002583	PKP1|5317
-2.72517	-2.43974	1.54195e-05	0.000262342	CDH7|1005
-1.6764	-1.27871	1.57819e-05	0.000267368	FNDC1|84624
-1.51831	-2.06101	1.63779e-05	0.000275824	MARK1|4139
-1.57763	0.335293	1.65076e-05	0.000277589	SYN2|6854
-1.99675	-3.24489	1.65105e-05	0.000277589	RBM46|166863
-2.32337	-2.55219	1.71567e-05	0.00028676	EMILIN3|90187
-1.61989	-2.69701	1.72971e-05	0.000288865	PGR|5241
-2.57203	-1.88198	1.75998e-05	0.000292206	STRA6|64220
-2.68183	-2.89655	1.83902e-05	0.000303059	EN2|2020
-1.68143	-1.6788	1.90346e-05	0.000311618	HEY2|23493
-1.64144	0.584568	1.94679e-05	0.000318132	FAT3|120114
-1.77769	-1.27447	2.11474e-05	0.000342272	ITLN1|55600
-1.67637	-1.72655	2.16368e-05	0.000349626	TRPA1|8989
-2.50136	-0.862352	2.19442e-05	0.000354305	ZNF676|163223
-1.84822	-0.465436	2.21981e-05	0.000358116	APOB|338
-1.91295	-2.76279	2.30055e-05	0.000368754	SLC19A3|80704
-1.66135	-2.10909	2.31927e-05	0.000371456	GRHL3|57822
-1.54258	0.451234	2.40496e-05	0.000383027	SDK1|221935
-2.0826	-3.10818	2.48579e-05	0.000393387	MRGPRX2|117194
-1.5158	1.85368	2.53106e-05	0.000399726	SALL4|57167
-2.6703	-2.77901	2.53186e-05	0.000399726	MGC2889|84789
-2.84952	-0.194592	2.63434e-05	0.000413287	ATRNL1|26033
-1.52609	0.533048	2.6497e-05	0.00041537	LIMCH1|22998
-2.51122	-2.24066	2.67611e-05	0.00041754	BDKRB2|624
-1.54531	-2.1848	2.70357e-05	0.000419527	FAM13C|220965
-1.97475	1.30338	2.7234e-05	0.000421947	EEF1A2|1917
-3.21854	-2.93472	2.73831e-05	0.000423598	MAGEC1|9947
-1.75819	-2.62616	2.76663e-05	0.000427558	DGKK|139189
-1.63563	1.34557	2.76819e-05	0.000427558	IFI27|3429
-2.6056	-1.86938	2.92562e-05	0.000449784	AVP|551
-2.69895	-3.10429	2.93304e-05	0.000450576	PDX1|3651
-1.86736	-2.02524	2.93905e-05	0.000451119	FOXA3|3171
-1.56151	-2.73399	2.9411e-05	0.000451119	KCND3|3752
-1.68112	-2.49536	2.95967e-05	0.000452923	FBXO16|157574
-1.50272	-0.490383	2.97776e-05	0.000455341	ITIH5|80760
-1.6193	-1.68332	3.00986e-05	0.000459194	CHMP4C|92421
-1.53261	-2.78856	3.04637e-05	0.000464054	LOC127841|127841
-1.57222	0.0970215	3.15615e-05	0.000479677	FMO3|2328
-1.83303	-2.58237	3.1926e-05	0.000484479	SLC34A1|6569
-2.10116	-3.06337	3.41004e-05	0.000513567	DMRT2|10655
-1.91618	-2.95298	3.42373e-05	0.00051524	PRSS48|345062
-2.1863	-2.75577	3.46804e-05	0.000520741	DDX25|29118
-2.12341	-3.05575	3.46813e-05	0.000520741	C12orf56|115749
-1.61801	-2.76003	3.5915e-05	0.000538051	SAMD5|389432
-1.50185	0.962882	3.68486e-05	0.000549559	GLI3|2737
-2.34699	-3.01628	3.72284e-05	0.000554809	DGKB|1607
-2.34955	-2.95571	3.73612e-05	0.000555958	OR5AU1|390445
-1.87584	-2.59908	3.77439e-05	0.000560969	TMEM132B|114795
-2.45481	-3.09645	3.8207e-05	0.000565588	AQP2|359
-1.56276	-1.57366	3.92242e-05	0.000578499	SLC35D3|340146
-1.56795	-3.14535	3.93772e-05	0.000579898	ASCL1|429
-2.20601	0.528515	4.11324e-05	0.000604853	PLEKHG4B|153478
-1.79056	-3.02635	4.16566e-05	0.0006114	TMEM59L|25789
-1.73289	-2.7298	4.20117e-05	0.000615514	EYA4|2070
-1.71376	-2.72936	4.31746e-05	0.000630687	LGI3|203190
-1.71629	-1.02513	4.66523e-05	0.000676543	PNLDC1|154197
-1.8666	-3.26352	4.76799e-05	0.000689939	PSG1|5669
-1.57357	-1.86135	5.00039e-05	0.000719646	EGFR|1956
-1.90698	-2.60044	5.05034e-05	0.000725531	ENTHD1|150350
-2.28785	-2.84937	5.05784e-05	0.000726086	CCDC60|160777
-2.6454	-1.41579	5.07249e-05	0.000727142	C6orf141|135398
-2.26561	-3.06411	5.29628e-05	0.000752729	SLC32A1|140679
-2.11583	-2.7435	5.44154e-05	0.000768989	HOXC8|3224
-1.60149	-3.29125	5.55392e-05	0.000781547	C8orf34|116328
-2.04886	-0.569903	5.63176e-05	0.000789713	PARD3B|117583
-2.62575	-3.11703	5.65108e-05	0.000791867	KLK7|5650
-1.68709	-3.17482	5.73372e-05	0.000802318	RBMXL2|27288
-2.19873	-2.52935	5.83022e-05	0.0008145	GCKR|2646
-2.35663	-2.52925	5.89476e-05	0.00082082	HRASLS|57110
-1.79049	0.273721	5.98208e-05	0.000831505	PEG3|5178
-1.58278	-2.97149	6.44574e-05	0.000893176	CSRNP3|80034
-1.68278	1.41305	6.49616e-05	0.000898913	CD5L|922
-1.97359	-2.23806	6.65911e-05	0.00091721	IQCA1|79781
-2.74533	-3.13956	6.72033e-05	0.000923524	OR5P3|120066
-1.9119	-3.02908	6.78646e-05	0.000930688	IGFBPL1|347252
-1.56082	-3.03104	6.95818e-05	0.000948026	MAL2|114569
-2.70538	-1.09485	7.07284e-05	0.000959404	WDR72|256764
-1.62405	-1.86876	7.30221e-05	0.000985823	DUOXA1|90527
-1.79079	0.473648	7.94794e-05	0.00106221	PCLO|27445
-1.85097	-3.2094	7.99577e-05	0.00106717	NBPF22P|285622
-1.51288	-2.85027	8.1551e-05	0.00108626	WBSCR17|64409
-1.65544	-1.45486	8.33351e-05	0.00110706	ARMC4|55130
-2.32409	-3.03674	8.40881e-05	0.00111558	SLC17A8|246213
-1.9944	-2.80687	8.77065e-05	0.00115767	HOXC5|3222
-2.12138	-3.13346	8.79839e-05	0.00116032	STMN2|11075
-1.50576	-2.02712	8.89617e-05	0.00117244	SOX9|6662
-1.70663	-2.5943	9.06284e-05	0.00119204	MC4R|4160
-2.4501	-2.86044	9.45768e-05	0.00123501	TCEAL7|56849
-1.50106	-2.07556	9.66245e-05	0.00125763	TMEM132E|124842
-1.5522	-0.630615	9.73028e-05	0.00126481	PCDH17|27253
-1.73247	-2.44759	0.000100358	0.00130029	UBD|10537
-1.57381	-2.42842	0.000101762	0.00131617	PPAP2C|8612
-3.20747	-2.38398	0.000103866	0.00133827	STATH|6779
-2.67122	-2.69257	0.000103894	0.00133827	PAGE5|90737
-1.78483	-0.222022	0.0001053	0.00135201	CYB5R2|51700
-1.7886	-3.27075	0.000106743	0.0013679	SEMA3E|9723
-2.36349	-3.13253	0.000107037	0.00137079	HOXC11|3227
-2.5733	-3.16246	0.000109325	0.00139471	RBMY1J|378951
-1.56693	1.49213	0.000113428	0.00143694	MXRA5|25878
-1.97616	-2.74482	0.000116326	0.00146993	FAM181B|220382
-1.89002	2.27953	0.000116733	0.00147413	VWDE|221806
-1.83277	-1.35068	0.000126237	0.00157914	CCDC85A|114800
-2.3304	-1.22863	0.000126577	0.00158241	CD1B|910
-1.53697	-0.210644	0.000128331	0.00160233	HES4|57801
-2.69763	-1.79107	0.000131757	0.00163998	CAPN6|827
-2.19548	-2.625	0.000132769	0.00165051	PCSK2|5126
-2.40491	-0.0963888	0.000134127	0.00166635	RIMBP2|23504
-2.41155	-0.831984	0.000135236	0.00167595	NBPF4|148545
-1.55062	2.95864	0.000137212	0.00169623	COL1A2|1278
-1.67205	-2.42122	0.000140348	0.00172963	RIMS2|9699
-1.82788	-1.87923	0.000140713	0.00173305	NOS2|4843
-1.66684	2.92124	0.000143275	0.00176026	GJA1|2697
-2.1841	-3.06195	0.000146528	0.00179691	IL1RAPL1|11141
-1.74516	-1.58882	0.000149143	0.00182673	ATP1A4|480
-2.41165	0.977742	0.000152522	0.00186354	PRSS3|5646
-1.65405	-2.22936	0.000154734	0.00188594	FBN3|84467
-1.78917	-3.27251	0.000157126	0.00190859	SMPX|23676
-1.5375	-1.1769	0.000160826	0.00194947	ID4|3400
-1.59659	0.926779	0.000163296	0.001977	CMTM5|116173
-1.52528	-2.26107	0.000166091	0.00200354	ALPP|250
-1.73828	0.46379	0.000166559	0.00200676	SYT1|6857
-1.79466	-3.01641	0.000169665	0.00204048	PCDH7|5099
-1.51398	-2.71918	0.000180254	0.00214839	HOXD8|3234
-2.08291	-3.03263	0.000181283	0.00215808	CDK5R2|8941
-2.10114	-3.20052	0.000184315	0.00218504	GPR111|222611
-2.92652	-2.95782	0.00018737	0.00221336	HTR2C|3358
-2.67156	-1.47885	0.000188724	0.00222672	CTNND2|1501
-1.65156	-3.17769	0.000189607	0.00223582	ASAH2|56624
-1.93545	-3.26166	0.000190597	0.0022435	GDNF|2668
-1.68067	1.56643	0.000191259	0.00224998	FERMT1|55612
-2.86145	0.390709	0.000191761	0.00225322	ROBO2|6092
-1.88226	-2.6937	0.000192634	0.00226082	MYOC|4653
-1.72315	2.83607	0.000202194	0.00236189	S100A16|140576
-1.53073	-2.69133	0.000204173	0.00237944	LIPG|9388
-1.69139	-2.83253	0.000220611	0.00255162	LOC440905|440905
-1.64196	-2.06948	0.000224138	0.0025894	HS6ST2|90161
-1.57711	-3.13027	0.000227251	0.00261929	POU6F2|11281
-1.65957	-3.25435	0.000230183	0.00264697	PLD5|200150
-2.22066	-3.192	0.000237524	0.00271884	PPP1R3A|5506
-1.98568	-3.1683	0.000243215	0.00277443	PDCL2|132954
-2.22641	-2.60798	0.000248855	0.00282906	C21orf130|284835
-1.81731	0.561677	0.000261564	0.00295501	CRISP3|10321
-2.61644	-2.92775	0.000264006	0.00297379	NPY|4852
-1.88265	-2.92754	0.000287473	0.00318456	NRG3|10718
-2.01936	-1.74058	0.000289486	0.00320185	FAM3B|54097
-1.86187	-0.771426	0.000295051	0.00324757	RSPO2|340419
-1.53352	-2.79944	0.000306245	0.00335339	TRIM40|135644
-1.69856	-2.36004	0.000312529	0.00340949	ECEL1|9427
-1.80569	-3.16807	0.000312565	0.00340949	EPHA6|285220
-1.97349	-3.04537	0.000321562	0.00349606	MMP1|4312
-1.96221	-3.12478	0.000322274	0.00349817	C20orf186|149954
-1.70294	-2.6977	0.000323418	0.00350678	PON1|5444
-2.96415	-2.39467	0.000333463	0.00359419	NBPF6|653149
-1.86521	-2.7321	0.000343872	0.00369042	CPB1|1360
-2.00581	-3.09112	0.000354544	0.00378459	MAS1L|116511
-2.12075	-2.35786	0.000354896	0.00378631	LY6H|4062
-1.57371	-2.88526	0.000361668	0.00385032	ARGFX|503582
-1.66168	-1.06785	0.000365453	0.00388448	GRID1|2894
-1.74344	-2.83224	0.00036585	0.00388448	FGF16|8823
-1.8468	-3.14645	0.000367477	0.00389552	CHRNA1|1134
-1.63402	0.459848	0.000374506	0.00395952	AVPR1A|552
-2.06541	-2.9103	0.000383112	0.00403339	LOC153328|153328
-1.75985	-3.12739	0.000385593	0.00405096	OR2AT4|341152
-1.6372	-2.85405	0.000391103	0.00409878	GSC|145258
-1.51035	-0.497718	0.000392467	0.00411018	SFRP1|6422
-1.77851	-2.82066	0.000420417	0.00437532	SERPINA5|5104
-2.27496	-2.35463	0.000445246	0.00457534	PTPN5|84867
-1.87953	-3.12077	0.000454139	0.00465102	FAM46D|169966
-1.87582	-3.05627	0.000467856	0.00476458	MAPK4|5596
-1.5069	-3.25354	0.000469095	0.00477476	ZIC4|84107
-1.53717	3.47036	0.000469919	0.00477919	CHRDL1|91851
-1.85948	-3.13733	0.000474932	0.00482053	MASP1|5648
-1.58919	-3.11568	0.000497497	0.00500509	OR51V1|283111
-1.50052	-0.868987	0.000507289	0.00508053	GJB6|10804
-1.6687	-2.90015	0.000513297	0.00512783	PTN|5764
-1.72854	0.276458	0.000534538	0.00529756	KCNA5|3741
-1.73619	-3.27268	0.000552424	0.00543431	NOL4|8715
-2.27741	-2.85033	0.000559445	0.00548983	FAM43B|163933
-1.92104	-3.02071	0.000572835	0.00559779	C6orf124|653483
-1.57971	-3.18748	0.000588819	0.00572987	HOXD9|3235
-1.84637	-3.20209	0.000590035	0.00573357	PCA3|50652
-2.41498	2.65591	0.000605719	0.00584045	CDH9|1007
-2.04743	-3.09415	0.0006281	0.00601147	POU4F2|5458
-2.26759	-2.60883	0.000651242	0.00619254	OPCML|4978
-1.67799	-3.14697	0.000676851	0.0064116	POPDC3|64208
-1.56207	-1.62568	0.00067856	0.00642233	C19orf33|64073
-2.46052	0.474094	0.000704637	0.0066307	EMX2|2018
-1.94133	-3.17916	0.0007542	0.00700128	OR7A5|26659
-1.98185	-3.1457	0.00080736	0.00739153	ZIC2|7546
-1.89512	-3.2431	0.000821318	0.00750019	ADCY8|114
-2.40269	-2.18156	0.000829939	0.00756216	PGA4|643847
-1.97503	-2.95644	0.000830044	0.00756216	IL13RA2|3598
-1.68998	2.90035	0.000837109	0.00761842	CYYR1|116159
-1.59237	3.70821	0.00087297	0.00786225	DSG2|1829
-1.61055	2.51095	0.000898116	0.0080596	HMGA2|8091
-1.67062	0.828151	0.000918496	0.00820695	MPDZ|8777
-1.59761	-3.30417	0.000918586	0.00820695	NXF2|56001
-1.68398	-2.04436	0.000920024	0.00821166	PABPC5|140886
-1.81501	-0.81651	0.000940343	0.00837074	HFM1|164045
-1.63372	-3.04812	0.00100961	0.00886076	C6|729
-1.61449	-1.97944	0.00103428	0.00902953	DAB1|1600
-1.7832	0.822718	0.00112369	0.00966207	KCNK10|54207
-1.51223	-2.94202	0.00114181	0.00979679	UBL4B|164153
-1.61702	-1.85723	0.00114621	0.0098219	L1TD1|54596
-1.86517	-3.16742	0.00120107	0.0101974	TGM7|116179
-1.84244	-3.17742	0.00122796	0.0103796	APOA4|337
-1.50416	-3.22312	0.00125981	0.0106129	LAD1|3898
-2.15823	-2.62619	0.00132379	0.011063	ST8SIA2|8128
-2.31944	1.87732	0.00135337	0.0112677	FIGN|55137
-1.75198	-3.22995	0.00137338	0.0114058	AKAP4|8852
-1.75239	-3.19288	0.00139144	0.0115413	BDKRB1|623
-2.18019	-1.46337	0.00140516	0.0116164	PCDH20|64881
-2.22	-0.967874	0.00142491	0.0117548	C1orf141|400757
-1.59038	-2.70092	0.00146739	0.0120361	ACADL|33
-2.22962	1.5046	0.00149169	0.0121599	MDGA2|161357
-1.78731	-3.19429	0.00149224	0.0121599	STK32A|202374
-1.5299	-3.11625	0.0014985	0.0121923	ACCN1|40
-1.76335	-3.01227	0.00157403	0.0126864	C7orf52|375607
-2.43671	-3.0536	0.00162733	0.0130004	OR5P2|120065
-2.08477	-3.06046	0.0016767	0.0133254	PAK7|57144
-1.56509	-3.09138	0.00168037	0.0133419	TYRP1|7306
-1.53282	-3.07362	0.00174384	0.0137548	HCN4|10021
-1.87429	1.36191	0.00184781	0.0143646	PITX1|5307
-2.00909	-2.9135	0.00189687	0.014632	GRIN2B|2904
-2.25608	-3.09829	0.00190118	0.0146539	TCF23|150921
-1.50447	-0.865151	0.00193938	0.0148907	GPC3|2719
-1.53887	-3.15441	0.00199302	0.0151914	G6PC2|57818
-2.03691	-3.17608	0.00202735	0.0154155	MUM1L1|139221
-2.8793	-2.52344	0.00208506	0.0157366	MAGEA1|4100
-1.54623	-3.31584	0.0021061	0.0158415	HOXC12|3228
-1.99884	-3.21078	0.00234666	0.0173241	MGAT4C|25834
-1.54035	-2.72399	0.00243457	0.0178148	LOC100130148|100130148
-1.60796	-0.572124	0.00248198	0.018102	C3orf14|57415
-2.35344	-3.03849	0.0024991	0.0181868	PIWIL1|9271
-1.50484	-2.39843	0.00252687	0.0182955	NPY1R|4886
-1.6267	-2.85532	0.00256354	0.0185207	FAM176A|84141
-1.98045	-1.69397	0.00259611	0.018695	BCHE|590
-1.52115	-2.60119	0.00264144	0.0189598	AADAC|13
-1.63109	-3.17199	0.00266138	0.0190777	FAM150A|389658
-1.70115	-3.11156	0.00273552	0.0195296	C15orf2|23742
-1.51104	-0.156008	0.00284321	0.0201184	GLP1R|2740
-1.64508	-3.26539	0.00296095	0.0207586	LHX9|56956
-1.84563	-2.91144	0.00297558	0.0208186	CNBD1|168975
-1.6828	-3.27389	0.00298486	0.0208616	HEATR7B2|133558
-1.73312	-3.19777	0.00301596	0.0209907	SDR16C5|195814
-1.52393	0.608335	0.00311837	0.0215231	B4GALNT4|338707
-1.80791	-2.75973	0.0032586	0.022237	KCNK3|3777
-2.04338	-2.61974	0.00333629	0.0225664	XKR4|114786
-1.53266	-2.90684	0.00338363	0.0228099	ANO3|63982
-1.6426	-3.19642	0.00355498	0.0237316	ALPPL2|251
-1.61166	-2.15078	0.00371849	0.0245926	GRIA3|2892
-1.53869	-3.09313	0.0037806	0.0248977	MT3|4504
-1.67657	-3.0909	0.00381357	0.0250552	RXFP3|51289
-2.09895	-0.360283	0.00395738	0.0257708	IGSF1|3547
-2.00491	-3.01954	0.00403916	0.0261581	SPANXB2|100133171
-1.53024	-3.014	0.00432686	0.0275208	CCL19|6363
-1.55637	-2.85798	0.00437465	0.0277716	EPHA7|2045
-1.53666	-3.29592	0.00446082	0.028184	MAGEA6|4105
-1.50137	-2.83603	0.00489066	0.0302018	ERC2|26059
-1.71861	-3.02652	0.00501531	0.0306953	FGF6|2251
-1.62702	-3.25707	0.0053063	0.0320088	OR5E1P|26343
-1.70318	-2.73745	0.00530973	0.0320157	LHCGR|3973
-1.63374	-2.87107	0.00548435	0.0328304	PDYN|5173
-1.84133	-2.01865	0.00581671	0.0343965	KRT5|3852
-1.60874	-1.06463	0.00589536	0.0347072	GABRA4|2557
-2.01204	-2.87544	0.005987	0.0351223	RNASE12|493901
-1.60474	-3.03608	0.00655337	0.0377017	CSH2|1443
-1.73695	-3.01703	0.00831909	0.0452984	DCAF12L2|340578
-1.82938	-1.34794	0.00855665	0.0462886	HTR1B|3351
-1.68282	-3.22465	0.00861501	0.0465285	OR10X1|128367
-1.80128	0.425119	0.00894556	0.0478344	SLITRK6|84189

## Sheet: Downregulated RNAs (Negative)
logFC	logCPM	PValue	FDR	gene
2.65198	2.28812	1.02653e-13	2.00677e-11	PNMA5|114824
5.78248	-0.423807	1.58012e-13	2.86433e-11	GPR128|84873
2.59111	-0.463299	5.27916e-12	6.19215e-10	C4orf49|84709
2.33179	2.38748	7.72347e-11	6.55292e-09	IL5RA|3568
3.18415	1.15671	1.94352e-10	1.45146e-08	PTGIS|5740
3.44157	-0.268549	2.82905e-10	2.00752e-08	NKAIN1|79570
5.14055	-0.920895	3.75064e-10	2.5385e-08	IRX6|79190
1.77844	1.63094	7.60629e-09	3.66351e-07	C6orf97|80129
4.66317	-1.98549	1.42236e-08	6.26088e-07	CTAG2|30848
5.85616	-0.678221	2.06324e-08	8.77206e-07	EPYC|1833
2.35284	0.143249	2.70586e-08	1.11477e-06	DNAJC5B|85479
3.99985	-2.45118	2.8985e-08	1.18626e-06	NKX2-5|1482
3.01022	0.275284	3.1798e-08	1.28872e-06	LEP|3952
4.53907	-1.83097	4.25034e-08	1.6618e-06	C10orf82|143379
3.78819	-1.6992	4.60633e-08	1.76635e-06	FOXC2|2303
1.72436	6.60326	4.72575e-08	1.80175e-06	FCGR3A|2214
1.51687	0.118738	5.87243e-08	2.16045e-06	RHOXF2B|727940
5.13541	1.35597	8.93015e-08	3.14052e-06	FOXF2|2295
1.55275	5.8988	1.93068e-07	6.18934e-06	CCNA1|8900
1.84368	-0.327446	2.17507e-07	6.89587e-06	ADRA1D|146
4.78073	-2.42748	2.61435e-07	7.98318e-06	GSX1|219409
3.45476	-0.304867	2.82012e-07	8.53312e-06	C2CD4B|388125
2.72211	2.5688	5.34526e-07	1.50119e-05	TACSTD2|4070
2.6325	-1.87829	6.57314e-07	1.81787e-05	STOML3|161003
3.04693	1.48245	6.68279e-07	1.84564e-05	PADI3|51702
3.09351	-2.38968	7.96616e-07	2.12363e-05	PSORS1C2|170680
4.00667	-2.31762	1.07493e-06	2.73045e-05	NOS1|4842
2.55264	-2.23716	1.10637e-06	2.79962e-05	CD207|50489
3.99415	-2.17456	1.29602e-06	3.15924e-05	SOX11|6664
3.54053	-2.24423	2.86351e-06	6.11271e-05	MT1H|4496
2.62849	1.63839	3.03311e-06	6.43266e-05	ANXA8L2|244
1.81887	4.20053	3.18626e-06	6.69485e-05	EPB41L3|23136
1.63701	2.5639	4.05877e-06	8.27525e-05	H19|283120
3.76069	-2.45785	5.8782e-06	0.000113687	SPATA8|145946
2.33226	3.80499	6.36147e-06	0.000121502	ANXA8|653145
3.37375	-2.5112	7.12601e-06	0.000133797	KIAA1210|57481
2.05379	-0.912213	1.69701e-05	0.000284117	LOC152225|152225
2.63922	-0.849445	2.05894e-05	0.000334598	C7orf16|10842
1.58821	2.04796	2.43418e-05	0.000386753	C10orf72|196740
4.24789	-0.854301	2.46271e-05	0.000390353	FOXQ1|94234
1.55608	2.0832	2.65401e-05	0.00041556	PTX4|390667
2.30878	1.65754	4.12037e-05	0.000605455	JPH1|56704
2.89812	-0.817836	4.64113e-05	0.000674028	BIRC7|79444
2.23743	-1.83132	5.45517e-05	0.000769279	CRHR2|1395
2.8358	-1.0677	6.82597e-05	0.000935463	FOXL1|2300
1.64665	1.33858	6.88779e-05	0.000941238	OLIG2|10215
1.53629	-2.21171	7.45823e-05	0.00100485	C10orf129|142827
3.23203	0.502021	7.99399e-05	0.00106717	PCDH10|57575
1.57894	-1.84727	8.77251e-05	0.00115767	VMO1|284013
2.15889	-3.031	9.32409e-05	0.00121996	C12orf77|196415
2.4285	-1.60454	0.00010488	0.00134835	LAMB4|22798
1.89553	1.25324	0.000134822	0.00167394	CHRNA6|8973
1.84578	-1.58587	0.000181982	0.00216511	IL12B|3593
2.36935	-2.49096	0.000215956	0.00250504	CACNG8|59283
1.80015	-2.56513	0.000219074	0.00253826	SAG|6295
2.94806	-1.58079	0.000229617	0.00264198	NR0B1|190
1.52614	3.74677	0.000237183	0.0027165	MSR1|4481
2.42385	-0.93284	0.000278055	0.00310091	C2orf54|79919
2.22719	-2.34667	0.000289048	0.00320023	PTCHD3|374308
1.57525	1.53838	0.000442666	0.00455222	BMX|660
2.05116	-3.09761	0.000490641	0.00495361	ST8SIA3|51046
2.4367	-2.82815	0.000503938	0.00505968	HYAL4|23553
2.10155	-2.03375	0.000555028	0.00545453	C2CD4C|126567
1.63995	-2.82821	0.000589366	0.00572987	SPINK8|646424
2.10915	-3.07665	0.000590864	0.00573883	OR4F5|79501
2.90467	-0.87155	0.000670483	0.00635731	FOXF1|2294
1.88482	3.35292	0.000710193	0.00667354	LOC399959|399959
1.80268	-1.42213	0.000783025	0.00721846	TBX3|6926
1.56995	1.07686	0.000805293	0.007376	ADRA2C|152
1.85798	-3.10367	0.000899102	0.00806482	NOX3|50508
1.89175	-3.22718	0.00116935	0.009973	UGT1A9|54600
1.98127	-2.96807	0.00127477	0.0107163	CTAG1B|1485
1.71833	0.715655	0.00143475	0.0118169	MATN4|8785
1.72027	2.09737	0.00162118	0.0129565	GLI2|2736
2.11559	-2.0754	0.00186186	0.0144514	FLJ16779|100192386
1.99103	-3.14113	0.00205081	0.0155429	GPRC6A|222545
2.63684	2.34869	0.00216802	0.0162173	SLC10A2|6555
1.65486	0.0781262	0.00287928	0.0203303	AGXT|189
2.78028	-0.983278	0.00340388	0.0229147	HMX2|3167
1.67207	5.42498	0.00390471	0.0255362	POU4F1|5457
1.59153	4.90638	0.00477721	0.0297504	GABRE|2564
1.73067	-3.21431	0.00487709	0.0301548	UGT1A10|54575
1.58431	-3.26219	0.00494484	0.0303852	KRT19|3880
2.04968	2.02691	0.00533274	0.0321351	SAGE1|55511
1.59979	-0.0351699	0.00539632	0.0324496	SLC13A5|284111
1.60732	-3.15958	0.0056232	0.0334606	KRT16|3868
2.06913	-1.49444	0.00576913	0.0341659	SLC17A2|10246
1.76563	-0.485709	0.00721335	0.0404597	TPO|7173
1.73112	-3.16846	0.00877872	0.0471346	DMRT3|58524
1.73492	-1.09784	0.00904144	0.0482436	EDN3|1908
1.94491	3.49055	0.00932163	0.049487	RUNX1T1|862

## Sheet: Upregulated miRNAs (Positive)
logFC	logCPM	PValue	FDR	gene
-1.63925	9.58685	4.62723e-12	2.58662e-09	hsa-mir-183
-6.97308	5.33874	2.64038e-10	7.37986e-08	hsa-mir-1269
-1.39668	9.02869	4.56849e-10	8.51263e-08	hsa-mir-486
-1.2861	10.8831	3.18533e-09	4.4515e-07	hsa-mir-182
-1.57355	5.06622	8.09687e-09	9.0523e-07	hsa-mir-598
-1.38952	7.03222	1.4897e-07	1.38791e-05	hsa-mir-363
-2.53474	3.21484	2.21563e-07	1.76934e-05	hsa-mir-196a-2
-1.48796	2.84813	1.45598e-06	0.000101736	hsa-mir-96
-1.20373	11.1599	1.69938e-05	0.00059372	hsa-mir-10b
-1.26884	3.66914	1.82214e-05	0.000599161	hsa-mir-195
-1.08533	8.39124	6.43111e-05	0.00179749	hsa-mir-20b
-1.15642	6.6931	0.000159912	0.00406322	hsa-mir-455
-1.75959	1.57434	0.000283565	0.00587085	hsa-mir-615
-1.3094	2.15668	0.000305528	0.00594224	hsa-mir-483
-1.06143	2.72834	0.00052149	0.0097171	hsa-mir-218-2
-1.09346	3.80042	0.000747041	0.0119313	hsa-mir-497
-1.70373	1.4406	0.000923418	0.0132569	hsa-mir-517b
-1.70367	1.4406	0.000932721	0.0132569	hsa-mir-517a
-1.04524	1.65693	0.00142913	0.0173721	hsa-mir-548b
-1.16692	1.58318	0.00143687	0.0173721	hsa-mir-887
-1.59544	1.44661	0.00189106	0.0203973	hsa-mir-137
-1.34605	3.98703	0.0023454	0.0242793	hsa-mir-508
-1.37389	1.41139	0.00263562	0.0258476	hsa-mir-518c
-1.26181	1.40244	0.00319503	0.0302716	hsa-mir-519a-1
-1.03551	2.35267	0.00331659	0.0308996	hsa-mir-214
-1.10345	2.72038	0.00354483	0.0319607	hsa-mir-34c
-1.10948	1.39055	0.00676871	0.0497856	hsa-mir-520g

## Sheet: Downregulated miRNAs (Negative)
logFC	logCPM	PValue	FDR	gene
1.96134	3.15709	1.08545e-05	0.000436377	hsa-mir-935
1.77577	2.17062	5.10463e-05	0.00158527	hsa-mir-129-1
1.4645	2.92398	0.000571785	0.00985447	hsa-mir-1304
1.21467	5.79682	0.000581749	0.00985447	hsa-mir-375
1.58039	2.39712	0.00082863	0.0128668	hsa-mir-412
1.42741	9.35617	0.000928089	0.0132569	hsa-mir-127
1.14353	16.8289	0.00103724	0.0141419	hsa-mir-10a
1.39468	13.0054	0.00121377	0.015779	hsa-mir-100
1.4533	5.97069	0.00131867	0.0167531	hsa-mir-409
1.49598	1.5242	0.00146332	0.0173721	hsa-mir-1185-1
1.52696	4.98866	0.0014917	0.0173721	hsa-mir-431
1.31462	1.96889	0.00592536	0.0458675	hsa-mir-129-2
